# Supplementary material for: A New Model for Youth-Driven Community Change: Exploratory Testing of Artificial Intelligence–Supported Citizen Science
Source: JMIR AI. 2026 Apr 29;5:e79464. doi: 10.2196/79464 (PMC13173061; doi:10.2196/79464)
Supplement: Multimedia Appendix 1 [file ai_v5i1e79464_app1.xlsx]

## Sheet: Round 2 (S)
Tool	Problem	Original Prompt	Bias	Prompts to Curb bias	Roles	AI Feedback (To read full response, click on each cell)	Notes	Final Thoughts
SecureGPT	Example: We see that the soccer field is really broken, there is a lot of mud, there is a lot of water, And since adolescents cannot play there, the drug traffickers start to hang out there, so then the adolescents have less possibility to play at the soccer field so we propose that the soccer field gets illuminated painted well maintained so the adolescents can play in the soccer field and then …	What do you as a [role] see as 3 strengths and 3 weaknesses of this proposal? What are 5 questions you would want to ask as follow-up?	Implicit bias (Definition: discrimination or prejudice against a person or group that is unconscious to the person with the bias)	Respond to the prompt without letting any [bias] related to the following problem influence your response.	Civil engineer	Strengths: Potential to Improve Safety: Enhancements like illumination can help make the area less inviting for illicit activities and safer for community use. Increased Usage of the Field: A well-maintained and aesthetically pleasing soccer field can encourage more adolescents and community members to use the facility. Community Revitalization: The renovation of a public space like a soccer fiel…	similar responses	-written responses from feedback similar for the various prompts for each problem.
					Principal of a school	Strengths: Enhanced Safety: With adequate illumination and regular maintenance, the soccer field could become a safer space for adolescents to play in and spend time. Facilitation of Regular Exercise: A well-maintained soccer field could encourage regular sports activities and exercise among adolescents, promoting a healthy lifestyle. Reduction in Undesirable Elements: The renovation and resultin…		-having the AI acknowlege any potential bias made little to no impact on the responses
				Answer the prompt objectively to avoid having any [bias] for the following problem	Civil engineer	Strengths: Improved Usability: Through illumination, painting, and maintenance, the soccer field could be transformed into a more usable space. Increased Safety: The proposed improvements might help deter unwanted activities and increase the safety for adolescents and the greater community. Community Engagement: This renovation could boost community engagement by providing a center for leisure an…		-wondering if responses would vary if specific bias were mentioned (Example: AI respond to the prompt keeping in mind the response of a typical LMIC) (may need more rounds of testing)
					Principal of a school	Strengths: Increased Student Activity: A well-maintained and welcoming soccer field could encourage adolescents to engage in healthy physical activities. Improved Safety: Illuminating the field can potentially deter drug traffickers and improve safety for students and the local community. Community Development: The renovation might ignite a positive atmosphere in the community, making the area mo…
				Reply to the prompt without introducing any [bias] that could stem from the following problem.	Civil engineer	Strengths: Improved Safety: The proposed illumination could deter drug traffickers and other uninvited elements from using the field, making it safer for adolescents to play. Encourage Use: A refurbished, painted, and well-maintained field would likely attract more adolescents and community members to engage in sports, thereby promoting healthier lifestyles and community building. Dissuasion of C…
					Principal of a school	Strengths: Increasing Safety: By lighting up and taking care of the soccer field, the area may become less attractive to drug traffickers, thereby improving the safety of the field for the adolescents. Increasing Utilization: A well-kept and illuminated field could encourage more use by the students outside of school hours, contributing to increased physical activity. Building Community: The proj…
				no prompt	Civil engineer	Strengths: Enhanced Safety: By renovating the area with lighting, the proposal would make the area safer and less attractive for illicit activities. Increased Usage: Providing a well-designed and well-maintained field will encourage more adolescents to use it for sports. Improved Public Space: The renovation of the soccer field could enhance the aesthetics of the community, potentially upping mor…
					Principal of a school	Strengths: Enhanced Safety: The proposal for lighting and regular maintenance may lower the risk of illicit activities, thereby offering a safer space for students to play. Promotion of Physical Activity: A functional, well-maintained field could encourage students to engage in sports, fostering better physical health and teamwork skills. Community Building: The improvements may turn the field in…
			Sampling bias (Definition: statistical problem where random data selected from the population do not reflect the distribution of the population)	Respond to the prompt without letting any [bias] related to the following problem influence your response.	Civil engineer	Strengths: By improving the soccer field's condition with adequate illumination and painting, the space could become more attractive for its intended users, i.e., adolescents looking to engage in sports. Having a well-maintained and utilized sports field can act as a deterrent for inappropriate activities such as drug trafficking, thereby enhancing community safety. A revitalized soccer field cou…	similar responses
					Principal of a school	Strengths: Improved Safety: A well-lit and maintained soccer field can increase the safety within its immediate vicinity, making it less appealing for illegal activities. Increased Participation: The proposal would likely encourage more adolescents to engage in physical activities, leading to better health outcomes and increased social interactions. Enhanced Community Space: Transforming a curren…
				Answer the prompt objectively to avoid having any [bias] for the following problem	Civil engineer	Strengths: Enhanced Usability: Improving the physical condition of the field, including proper illumination, could make it more usable for the adolescents in the community. Increased Safety: Proper lighting and improved conditions are likely to deter drug traffickers from hanging around, making it safer for the community. Encouraging Physical Activity: A better sport field can encourage more adol…
					Principal of a school	Strengths: Increased Safety: This proposal plans to dissuade illegal activity by making current hidden areas illuminated and visible, thus potentially reducing risk for adolescents who want to play on the field. Encouragement for Physical Activity: If the field is well-maintained, it makes it more likely that adolescents will utilize it for its intended purpose, thus promoting physical health. Co…
				Reply to the prompt without introducing any [bias] that could stem from the following problem.	Civil engineer	Strengths: Increased Safety: The proposal to add illumination can deter unwanted behaviors, making the field safer for adolescents. Enhanced Usability: Once the field is renovated and well-maintained, it can become a place for adolescents to engage in sports, which can contribute to their physical and mental health. Community Resilience: The proposed plan can foster a stronger sense of community,…
					Principal of a school	Strengths: Promotes Physical Activity: The improvements will make the field more appealing, encouraging adolescents to engage in sports and physical activities. Enhances Safety: Proper lighting and upkeep can deter drug traffickers and increase overall safety for adolescents and community members using the field. Boosts Community Morale: Investing in the field reflects a commitment to the communi…
				no prompt	Civil engineer	Strengths: Enhanced Safety: By adding lighting to the soccer field, the proposal aims to deter drug traffickers from the area, leading to a safer environment. Increased Usage: A well-maintained and inviting soccer field can encourage more adolescents in the community to engage in physical activities. Community Improvement: Cleaning up and maintaining the soccer field can lead to overall improveme…
					Principal of a school	Strengths: Increased Safety: A well-lit and well-maintained soccer field could deter unwanted activities like drug trafficking, thereby increasing the safety for students and community members. Encouraging Physical Activities: Improving the condition of the soccer field will likely inspire more students and community members to use it for recreational activities, improving physical health and pro…
SecureGPT	Problem 1: The path us students walk on to get to school is filled with water. Sometimes people fall in the water as they try to cross the path. The water is very dirty and is full of diseases that can harm us. We want to create a fence to prevent people from falling in. We wish to build a bridge over the water to prevent the need to walk over the water. Our hope is to prevent more accidents unti…	What do you as a [role] see as 3 strengths and 3 weaknesses of this proposal? What are 5 questions you would want to ask as follow-up?	Implicit bias (Definition: discrimination or prejudice against a person or group that is unconscious to the person with the bias)	Respond to the prompt without letting any [bias] related to the following problem influence your response.	Civil engineer	Strengths: Safety Enhancement: By building a bridge and fence, the proposal directly addresses the immediate safety concern of people falling into the water. Health Improvement: Avoiding contact with the dirty water should reduce exposure to harmful diseases carried in the water, promoting overall community health. Active Response: The proposed solution reflects the community's active response in…	similar responses
					Principal of a school	Strengths: Increased Safety: The primary strength of this proposal is the immediate improvement it would offer to student safety. By reducing the risk of falling into the water through the construction of a fence and bridge, students would have safer journeys to and from school. Prevents Disease Exposure: Avoiding contact with the dirty water would likely reduce health risks associated with water…
				Answer the prompt objectively to avoid having any [bias] for the following problem	Civil engineer	Strengths: Safety Measures: The proposal of a bridge and fence would help prevent accidents and thus increase the safety of the students and other users of the path. Disease Prevention: By avoiding direct contact with contaminated water, the risk of waterborne diseases can be significantly reduced. Proactive Initiative: This proposal exhibits a proactive approach to resolve a real issue affecting…
					Principal of a school	Strengths: Immediate Risk Mitigation: The plan for a bridge and fence can reduce immediate hazards, potentially preventing accidents and limiting contact with contaminated water. Increased Safety: By implementing these structures, the daily commute for students becomes safer, potentially reducing absences due to injuries or illness. Initiative and Problem-Solving: The proposal reflects the studen…
				Reply to the prompt without introducing any [bias] that could stem from the following problem.	Civil engineer	Strengths: Safety Improvement: The proposal plans to reduce the likelihood of falls and exposure to dirty water, thus minimizing the potential risk of related health issues. Immediate Solution: The construction of a bridge and a fence provides an immediate solution and can act as a reliable preventative measure until a more permanent solution is established. Community Involvement: The initiative …
					Principal of a school	Strengths: Increased Safety: The construction of a bridge and fence can provide immediate safety benefits, reducing the risk of falls and contact with contaminated water. Health Protection: By avoiding exposure to dirty water, students and other community members will likely see a decrease in waterborne diseases. Student Initiative: The proposal comes from students, which is a positive demonstrat…
				no prompt	Civil engineer	Strengths: Enhancing Safety: Implementing a bridge and fence could potentially lower risks of falls and waterborne diseases by reducing interactions with the dirty water. Empowering the Community: This act of self-help in the community could inspire and empower community members to tackle other issues proactively. Temporary Solution: Pending a permanent solution by the government, this measure pr…
					Principal of a school	Strengths: Enhanced Safety: A bridge over the water and a fence to prevent falls would enhance student safety, potentially reducing absences due to accidents or illness from the contaminated water. Community Engagement: The students' active involvement in proposing this solution reflects a sense of ownership and engagement with their community, which is excellent for civic learning. Immediate Sol…
			Sampling bias (Definition: statistical problem where random data selected from the population do not reflect the distribution of the population)	Respond to the prompt without letting any [bias] related to the following problem influence your response.	Civil engineer	Strengths: Accident Prevention: The creation of a bridge over the water and a fence to prevent falls can help reduce accidents, making the path safer for students and others. Health Benefits: By reducing contact with the dirty water, the risk of catching waterborne diseases can be significantly decreased. Community Engagement: The initiative, led by the students, demonstrates considerable communi…	similar responses
					Principal of a school	Strengths: Safety Measures: By constructing a bridge and a fence, this proposal directly addresses the safety concerns of students and potentially reduces the risk of accidents due to falling in the water. Health Protection: Preventing contact with the dirty water could reduce the risk of students contracting waterborne diseases, thereby improving public health. Proactive Student Leadership: This…
				Answer the prompt objectively to avoid having any [bias] for the following problem	Civil engineer	Strengths: Increased Safety: The proposal addresses immediate safety concerns for students crossing the water-filled path by introducing a bridge and fence, potentially reducing accidents. Health Protection: By minimizing contact with the dirty water, the risk of waterborne diseases is likely to decrease. Proactive Community Involvement: This proposal embodies proactive student involvement in a c…
					Principal of a school	Strengths: Increased Safety: Building a bridge and a fence would likely decrease the number of accidents, providing a safer route for students to get to school. Health Risk Mitigation: Minimizing contact with the dirty water can decrease the risk of waterborne diseases among the students. Student Engagement: The proposal shows an active engagement from the students in problem-solving, which is a …
				Reply to the prompt without introducing any [bias] that could stem from the following problem.	Civil engineer	Strengths: Safety Improvements: The construction of a bridge and fence will likely decrease the incidence of falls and reduce the potential of exposure to dirty water, thereby potentially mitigating the risk of disease spread among students. Temporary Solution: Although not perfect, these proposed measures serve as a useful interim solution until a more comprehensive cleanup of the water can be i…
					Principal of a school	Strengths: Improved Safety: The introduction of a bridge and fence can greatly reduce the risk of accidents, offering students safer passage to school. Disease Prevention: Minimizing contact with the dirty water can lower the risk of waterborne diseases, contributing to the overall health of the student body. Student Engagement: The proposal is indicative of student initiative and problem-solving…
				no prompt	Civil engineer	Strengths: Enhancing Safety: Implementing a bridge and fence could potentially lower risks of falls and waterborne diseases by reducing interactions with the dirty water. Empowering the Community: This act of self-help in the community could inspire and empower community members to tackle other issues proactively. Temporary Solution: Pending a permanent solution by the government, this measure pr…
					Principal of a school	Strengths: Enhanced Safety: A bridge over the water and a fence to prevent falls would enhance student safety, potentially reducing absences due to accidents or illness from the contaminated water. Community Engagement: The students' active involvement in proposing this solution reflects a sense of ownership and engagement with their community, which is excellent for civic learning. Immediate Sol…
SecureGPT	Problem 2: We see a large piece of land at the edge of the neighborhood that is filled with trash. The community uses this space to throw away their garbage because there isn't an official place to get rid of it. The area brings a lot of unwanted animals and makes the neighborhood smell bad. We want to move the trash into a proper disposal area to prevent these problems. After we get of all the b…	What do you as a [role] see as 3 strengths and 3 weaknesses of this proposal? What are 5 questions you would want to ask as follow-up?	Implicit bias (Definition: discrimination or prejudice against a person or group that is unconscious to the person with the bias)	Respond to the prompt without letting any [bias] related to the following problem influence your response.	Civil engineer	Strengths: Environmental Improvement: The existing trash site is not only an eyesore but also poses health risks, by removing the trash, the local environment and neighborhood conditions will significantly improve. Community Building: Turning the wasteland into a community garden after cleanup definitely increases greenspace and helps promote neighborhood cohesion as residents can collectively sh…	similar responses
					Principal of a school	Strengths: Improved Public Health: The proposed transformation would help mitigate health risks presented by the accumulated trash, reducing the attraction of unwanted animals and enhancing sanitation and cleanliness in the neighborhood. Community Enhancement: The creation of a community garden would enrich the local environment, provide a gathering spot for residents, and potentially promote com…
				Answer the prompt objectively to avoid having any [bias] for the following problem	Civil engineer
					Civil engineer	Strengths: Environmental Improvement: The plan to remove trash from this land, which is causing health hazards, odors, and attracting pests, would greatly improve the local environment. Community Engagement: Transforming a former dump site into a community garden would likely bolster neighborhood pride and morale, fostering community connection and active engagement. Resource Creativity: The idea…
					Principal of a school	Strengths: Improved Cleanliness and Safety: The removal of the trash will eliminate unwanted animals, reducing potential health risks and improving the general cleanliness and attractiveness of the neighborhood. Promoting Green Spaces: The conversion of a trash-filled area into a community garden will provide a valuable green space for residents, perhaps increasing local biodiversity and improvin…
				Reply to the prompt without introducing any [bias] that could stem from the following problem.	Civil engineer	Strengths: Health and Safety: Cleaning up the trash can reduce health hazards - including diseases spread by pests attracted to the garbage, and it would also likely improve the neighborhood's overall scent and aesthetics. Community Engagement and Well-being: The conversion of the land into a community garden would not only add greenery but also provide a communal space that could foster a sense …
					Principal of a school	Strengths: Health and Safety: The relocation of the trash could lead to a reduction in unwanted animals and improve the unsatisfactory smell, both of which currently pose health and safety risks. Community Building: The conversion of this area into a community garden can help bring neighbors together and provide an opportunity for children to learn about nature and gardening. Sustainability: The …
				no prompt	Civil engineer	Strengths: Improved Sanitation: By moving trash to a proper disposal area, the proposal improves the community's sanitation and reduces the risk of disease spread by unwanted animals attracted to the trash. Community Enhancement: Converting the cleaned-up area into a community garden will not only enhance the neighborhood's aesthetics but could also improve air quality and provide a communal gath…
					Principal of a school	Strengths: Community Health: By choosing to move the trash to a proper disposal area, you are addressing an immediate health concern and potentially deterring unwanted animals that are attracted to the site. Environmental Benefit: Creating a community garden not only beautifies the neighborhood but also contributes to a healthier environment by adding vegetation. Resource Utilization: The proposa…
			Sampling bias (Definition: statistical problem where random data selected from the population do not reflect the distribution of the population)	Respond to the prompt without letting any [bias] related to the following problem influence your response.	Civil engineer	Strengths: Health Improvement: By relocating the trash, there would be reduced risks of diseases that could be facilitated by unwanted animals that flock to the garbage. Also, by addressing this issue, the neighborhood smell should improve. Community Spaces: Transforming this space into a community garden could provide a place for recreation and contribute to a healthier urban environment by intr…	similar responses
					Principal of a school	Strengths: Improved Sanitation: The removal of trash would significantly enhance the sanitation of the neighborhood, removing a potential source of disease and unwanted pests. Enhanced Green Spaces: The creation of a community garden could not only aesthetically improve the area but may also promote community interaction and provide a safe space for children to play. Resource Recycle: Turning pot…
				Answer the prompt objectively to avoid having any [bias] for the following problem	Civil engineer	Strengths: Health Improvement: By relocating the trash, you'd reduce the risk of disease spread by unwanted animals drawn to the garbage, and also mitigate unpleasant odors that could affect the community's quality of life. Community Enrichment: Creating a communal garden from a garbage dump is a significant upgrade, enhancing the appeal of the neighborhood, and potentially fostering a sense of c…
					Principal of a school	Strengths: Enhanced Public Health: By relocating the trash, this plan could reduce the risk of disease spread by unwanted animals and alleviate the persistent bad smell which negatively impacts the quality of life in the neighborhood. Improved Community Spaces: The creation of a community garden would not only make the neighborhood more appealing, but it could also increase biodiversity and provi…
				Reply to the prompt without introducing any [bias] that could stem from the following problem.	Civil engineer	Strengths: Improved Community Environment: The removal of trash would significantly enhance the aesthetics of the neighborhood and potentially decrease any associated health risks. Safer Surroundings: The elimination of a garbage dump would likely dissuade pests and reduce the associated smells, creating a cleaner, safer, and more pleasant local environment. Creative Reuse: Converting the space i…
					Principal of a school	Strengths: Improved Sanitation: Cleaning up the trash could drastically improve the area's sanitation, reducing the risk of diseases caused by pollutants and unwanted animals. Creation of Community Space: Converting the cleaned-up area into a community garden would provide a shared space for residents, promoting social interaction and community growth. Sustainability: The proposal adopts an envir…
				no prompt	Civil engineer	Strengths: Improved Sanitation: By moving trash to a proper disposal area, the proposal improves the community's sanitation and reduces the risk of disease spread by unwanted animals attracted to the trash. Community Enhancement: Converting the cleaned-up area into a community garden will not only enhance the neighborhood's aesthetics but could also improve air quality and provide a communal gath…
					Principal of a school	Strengths: Community Health: By choosing to move the trash to a proper disposal area, you are addressing an immediate health concern and potentially deterring unwanted animals that are attracted to the site. Environmental Benefit: Creating a community garden not only beautifies the neighborhood but also contributes to a healthier environment by adding vegetation. Resource Utilization: The proposa…
		Strengths	feasibility
			content
			innovation
			presentation

## Sheet: Round 1 (S)
Problem	Prompt	Roles	AI Feedback (To read full response, click on each cell)	Notes	Final Thoughts
Example: We see that the soccer field is really broken, there is a lot of mud, there is a lot of water, And since adolescents cannot play there, the drug traffickers start to hang out there, so then the adolescents have less possibility to play at the soccer field so we propose that the soccer field gets illuminated painted well maintained so the adolescents can play in the soccer field and then …	1. Based on the opinions of a typical [role], list the positive and negatives a [role] would provide as feedback to this concerned community member	Public health government official
		Community Council Leader
		Leader of NGO
	2. Provide a list of questions, concerns and advice that a [role] would likely ask because of this situation.	Public health government official
		Community Council Leader
		Leader of NGO
	3. Assume the role of a [role] and provide comments and concerns about this proposal.	Public health government official
		Community Council Leader
		Leader of NGO
Problem 1: The path us students walk on to get to school is filled with water. Sometimes people fall in the water as they try to cross the path. The water is very dirty and is full of diseases that can harm us. We want to create a fence to prevent people from falling in. We wish to build a bridge over the water to prevent the need to walk over the water. Our hope is to prevent more accidents unti…	1. Based on the opinions of a typical [role], list the positive and negatives a [role] would provide as feedback to this concerned community member	Public health government official	Positive feedback from a Public health government official: Building a fence can help prevent people from falling into the dirty water, reducing the risk of injuries and potential exposure to harmful diseases. Constructing a bridge over the water can provide a safer alternative route for students to access the school, minimizing the need to walk through contaminated water. Taking these preventive…	Different roles too similar and saying similar things	Experimenting with diverse stakeholders is important
		City Council Leader	Positive feedback a City Council Leader may provide: Acknowledging the safety concerns of students and community members regarding the path filled with water. Recognizing the need for preventive measures, such as building a fence to prevent accidents and injuries. Encouraging community engagement and proactive solutions to address safety issues. Appreciating the initiative to propose building a b…		Going into walk audit, Eduardo will already know which stakeholders are capable of supporting adolescent health. So we will know which stakeholders to have GPT to pretend to be. Eduardo will create network of sstakehodlers and do between-centrality, finding 6-8 that are most central in the network.
		Leader of a non-profit	A typical leader of a non-profit may respond with the following feedback: Positive Feedback: Providing a fence to prevent people from falling into the water shows a proactive approach to ensuring community safety. Building a bridge can offer a permanent solution to the issue, enhancing the safety and accessibility of the path for all community members. Taking action to address the immediate risks…
	2. Provide a list of questions, concerns and advice that a [role] would likely ask because of this situation.	Public health government official	Questions, concerns, and advice a Public Health government official might consider in response to the situation described could include: Questions: Can you provide specific details on the extent of the water contamination and the potential health risks it poses to students? Have there been any reported cases of illness or infections related to the contaminated water? What measures have been taken…	I think the list of questions here is super helpful, and is a great jumping off point for future OV or other research projects. Interesting how the first one lists ot questions, concerns, advice, the second role only lists out questions, and the third grups questions and concerns and then lists advice separately.
		City Council Leader	What is the current condition of the path and the water that students are walking through? Have there been any reported incidents or injuries related to people falling into the water? Are there any existing safety measures in place along the path to prevent accidents? Do we have any data on the potential risks and hazards posed by the contaminated water? Have there been any efforts made to addres…
		Leader of a non-profit	Questions and concerns a leader of a non-profit might have regarding this situation: What is the current level of risk posed by the contaminated water to the students and community? Have there been any reported incidents or injuries resulting from people falling into the water? Is there any existing data or research on the health impact of exposure to the contaminated water? What are the potentia…
	3. Assume the role of a [role] and provide comments and concerns about this proposal.	Public health government official	As a Public health government official, I acknowledge the serious health concerns raised by the presence of dirty water along the path to the school. The proposal to install a fence to prevent accidents and build a bridge to provide a safer alternative route for students is commendable. However, it is important to consider the potential environmental impact of these structures, as well as the fea…
		City Council Leader	As a City Council Leader, I appreciate your concerns about the safety of the path students use to get to school. It is essential to prioritize the well-being of the community. Building a fence to prevent accidents and a bridge to avoid walking over the water are practical solutions to address the immediate safety issues. It is crucial to consider the feasibility and cost-effectiveness of these pr…
		Leader of a non-profit	As a Leader of a non-profit organization, I commend the initiative to address the safety concerns related to the path that students use to get to school. It is important to prioritize the well-being of the community, especially when facing potential health risks such as contaminated water. However, before proceeding with the construction of a fence or bridge, it is essential to consider several f…
Problem 2: We see a large piece of land at the edge of the neighborhood that is filled with trash. The community uses this space to throw away their garbage because there isn't an official place to get rid of it. The area brings a lot of unwanted animals and makes the neighborhood smell bad. We want to move the trash into a proper disposal area to prevent these problems. After we get of all the b…	1. Based on the opinions of a typical [role], list the positive and negatives a [role] would provide as feedback to this concerned community member	Public health government official	Feedback from a typical Public health government official regarding the concerns raised by the community member: Positive Feedback: Moving the trash into a proper disposal area will help reduce health hazards associated with waste accumulation, such as the attraction of unwanted animals and unpleasant smells. Creating a community garden can promote physical activity, access to fresh produce, and …	I thought that these positives and negatives were pretty helpful, more helpful than above.
		City Council Leader	Positive Feedback from a City Council Leader: Addressing the issue of trash in the vacant lot will improve the cleanliness and appearance of the neighborhood. Removing the trash will help mitigate the attraction of unwanted animals and reduce unpleasant odors in the community. Transforming the empty lot into a community garden can enhance the neighborhood's aesthetics and provide a recreational s…
		Leader of a non-profit	Positive Feedback: Addressing an Environmental concern: A typical Leader of a non-profit would appreciate your initiative in addressing the environmental issue of the large piece of land filled with trash. Taking action to remove the trash and prevent further pollution is commendable. Community Engagement: Creating a community garden after removing the trash shows community involvement and a desi…
	2. Provide a list of questions, concerns and advice that a [role] would likely ask because of this situation.	Public health government official	Questions a public health government official might ask in response to this situation could include: What specific types of waste are being disposed of in this area, and are there any potential hazardous materials present? Have there been any reports of health issues or concerns related to the current state of the site filled with trash? Are there any existing waste management services or facilit…
		City Council Leader	Questions, concerns, and advice that a City Council Leader would likely address regarding the situation described could include: How extensive is the trash problem in terms of volume and types of materials present on the land? What environmental hazards may be present due to the accumulation of trash in the area? Are there any health concerns associated with the presence of garbage attracting unw…
		Leader of a non-profit	Questions and concerns a Leader of a non-profit might have in this situation: What are the potential health and environmental risks associated with the trash accumulation in the area? Are there any legal regulations or permits required to clean up the area and start a community garden? How will the non-profit fund the proper disposal of the trash and the development of the community garden? What …
	3. Assume the role of a [role] and provide comments and concerns about this proposal.	Public health government official	As a Public health government official, it is commendable that you are addressing the issue of improper waste disposal in the community. Moving the trash into a proper disposal area is crucial to prevent health and environmental hazards. Establishing a community garden in the space after cleaning up the area can have various benefits, such as promoting community engagement, enhancing aesthetics, …	Provides helpful information but in a format that's a bit harder to digest. Then again, more similar to what it's actually like to receive verbal feedback.
		City Council Leader	As a City Council Leader, I commend the initiative to address the issue of trash accumulation in the neighborhood and the desire to transform the space into a community garden. It is essential to create a clean and safe environment for residents while promoting a sustainable approach to waste management. However, before proceeding with the proposal, it is crucial to consider the logistics of remo…
		Leader of a non-profit	As a leader of a non-profit, here are some comments and concerns about the proposal: Moving the trash to a proper disposal area is a positive step in addressing the issue of waste management in the community. However, it's essential to establish a sustainable waste management system to prevent future dumping in the area. Creating a community garden is a great idea to repurpose the land and improv…
				Prompt:	Tool:
	prompts		Consider asking for strengths of the proposal, and the top 3-5 questions a [role] might have. Conclude with any words of concern or advice.	What do you as a [role] see as 3 strengths and 3 weaknesses of this proposal? What are 5 questions you would want to ask as follow-up?	SecureGPT vs Free Chatgpt vs. Paid ChatGPT	The Stanford Health Care and Stanford School of Medicine Secure GPT (beta). This Secure GPT is powered by GPT 4.0 and provides a safe, secure environment that can be used to ask questions, summarize text and files, and help solve a range of complex problems.
	1. Based on the opinions of a typical [role], list the positive and negatives a [role] would provide as feedback to this concerned community member		Sometimes it got confused as to whether I was saying THEY were a [role] or whether they were talking to a [role]	[add one more prompt]	For me the winner is the Stanford Secure GPT but we have to click the version 4.	Here is what I found in their web. The GPT Secure is powered by the "paid version (4)"
				Roles to experiment with:	Add the example problem as well
				Civil engineer
	2. Provide a list of questions, concerns and advice that a [role] would likely ask because of this situation.			Principal of the school
				Local business owner
				Executive Director of NGO
	3. Assume the role of a [role] and provide comments and concerns about this proposal.			City councilmember
				NOW, need to write discussion

## Sheet: Template (D)
Problem	Prompt	Roles	AI Feedback (To read full response, click on each cell)	Notes	Final Thoughts
Example: We see that the soccer field is really broken, there is a lot of mud, there is a lot of water, And since adolescents cannot play there, the drug traffickers start to hang out there, so then the adolescents have less possibility to play at the soccer field so we propose that the soccer field gets illuminated painted well maintained so the adolescents can play in the soccer field and then …	1. Give feedback to this adolescents' proposal, focusing on the challenges for the implementation for their proposal.	Public health government official	Your proposal to renovate the soccer field is commendable, recognizing its importance as a safe recreational space for adolescents. However, from a public health government official’s perspective, there are several challenges to consider for its implementation: 1. Funding and Budget Constraints -Challenge: Securing the necessary funds for illumination, painting, and maintenance might be difficult…		- To limit format repetition from Chat GPT, switched prompts using personal account on public browser vs incognito/private browser
		Community Council Leader	Your proposal to enhance the soccer field is very thoughtful and aims to address an important community issue. However, as a Community Council Leader, I would like to provide some feedback on the challenges that could arise in the implementation of this proposal: Funding and Resource Management -Challenge: Securing the necessary funds for illumination, painting, and ongoing maintenance of the soc…		- Responses have more organization through a personal account vs. a free user
		Civil Engineer	Your proposal to improve the soccer field is a great initiative aimed at enhancing community space and providing a safe environment for adolescents. However, from a civil engineering perspective, several challenges need to be addressed to ensure successful implementation: Site Assessment and Preparation -Challenge: The current state of the field, with mud and standing water, indicates underlying …
	2. Give feedback to this adolescent proposal.	Public health government official	Your proposal to improve the soccer field to discourage drug trafficking and create a safer environment for adolescents is commendable. Here are some points of feedback and suggestions to strengthen your proposal: Clarity and Detail: It's important to clearly articulate the current problems with the soccer field (broken, muddy, waterlogged) and how these issues contribute to the presence of drug …
		Community Council Leader	As the Community Council Leader, I appreciate your proposal to address the issues surrounding the soccer field. Here are some constructive feedback points to strengthen your proposal: Identify Specific Issues: Clearly describe the current condition of the soccer field, emphasizing how its poor state contributes to the presence of drug traffickers. Detailing specific problems such as broken surfac…
		Civil Engineer	As a civil engineer, your proposal to improve the soccer field to address safety concerns and enhance usability is thoughtful. Here’s some constructive feedback to strengthen your proposal: Site Assessment: Conduct a detailed assessment of the current condition of the soccer field. Provide specific technical details about the issues such as soil quality, drainage problems causing mud and water ac…
	3. Tell these adolescents what the strengths and weaknesses of their proposal are.	Public health government official	As a public health government official, I appreciate your proposal to improve the soccer field and address the concerns around safety and recreational opportunities for adolescents. Here's an assessment of the strengths and weaknesses of your proposal: Strengths: 1. Safety Improvement: Illuminating the soccer field and maintaining it well can significantly enhance safety by reducing the risk of a…
		Community Council Leader	As a community council leader, I commend your initiative to improve the local soccer field and address the challenges facing our adolescents. Here’s an evaluation of your proposal: Strengths: 1. Safety and Security: Illuminating the soccer field and maintaining it well can significantly improve safety by deterring criminal activities such as drug trafficking. This creates a safer environment for …
		Civil Engineer	As a civil engineer, let's examine the strengths and weaknesses of your proposal to improve the soccer field: Strengths: 1. Infrastructure Improvement: Your proposal to repair and maintain the soccer field addresses the current issues of mud and water accumulation, which are fundamental to providing a safe and playable surface for adolescents. 2. Enhanced Safety and Security: Illuminating the soc…
Problem 1: The path us students walk on to get to school is filled with water. Sometimes people fall in the water as they try to cross the path. The water is very dirty and is full of diseases that can harm us. We want to create a fence to prevent people from falling in. We wish to build a bridge over the water to prevent the need to walk over the water. Our hope is to prevent more accidents unti…	1. Pretend to be a [role] and give advice about the community member's proposal	Public health government official	As a public health government official, I understand your concerns regarding the safety and health risks posed by the path you use to get to school. Here’s some advice on your proposal: Building a Fence: - Strengths: Erecting a fence along the path can help prevent accidents by acting as a physical barrier, reducing the likelihood of people accidentally falling into the water. - Considerations: E…
		Community Council Leader	As a community council official, I understand the urgency and importance of addressing the safety concerns related to the path students use to get to school. Here’s some advice and considerations regarding your proposal: Advice: 1. Building a Fence: Erecting a fence along the path is a practical measure to prevent people from accidentally falling into the water. This immediate action can signific…
		City Planner	As a city planner, I appreciate your concern for safety and your proactive approach to addressing the challenges faced by students and community members using the path to school. Here are some insights and recommendations regarding your proposal: Evaluation and Recommendations: 1. Fence Installation: - Immediate Safety: Erecting a fence along the path is a practical first step to prevent accident…
	2. Assume the role of a [role] and provide comments and concerns about this proposal.	Public health government official	As a public health government official, I appreciate your initiative to address the safety and health concerns associated with the path students use to get to school. Here are my comments and concerns regarding your proposal: Comments: 1. Safety Improvement: Building a fence along the path and constructing a bridge over the water are practical measures to enhance safety for students and community…
		Community Council Leader	As a Community Council Leader, I appreciate your initiative to address the safety concerns surrounding the path students use to get to school. Here are my comments and concerns regarding your proposal: Comments: 1. Safety Improvement: Installing a fence along the path and constructing a bridge over the water are practical measures to enhance safety for students and community members. These action…
		City Planner	As a city planner, I understand the urgency of addressing safety issues along the path used by students to get to school. Here are my comments and concerns regarding your proposal to install a fence and build a bridge over the water: Comments: 1. Safety Enhancement: Installing a fence along the path is a straightforward and immediate measure to prevent accidents by creating a physical barrier. Th…
	3. Respond to this proposal through the lens of a [role] who wants to help fix the concerns from the community member	Public health government official	As a public health government official, I completely understand your concerns regarding the path to school being filled with dirty water, which poses risks to the health and safety of students and community members. Your proposal to create a fence and build a bridge over the water is a proactive and sensible approach to mitigate these dangers until a more permanent solution can be implemented to …	Answers written in the form of a letter/email
		Community Council Leader	As a community council leader, I share your concerns about the safety and well-being of our students who use the path to get to school. The presence of dirty water filled with disease-causing agents is indeed a serious issue that needs immediate attention. Your proposal to install a fence along the path to prevent accidental falls into the water is a practical and necessary measure. This will cre…
		City Planner	As a city planner, I appreciate your concerns regarding the safety and health risks posed by the path to school being filled with dirty water. It's crucial to address these issues promptly to ensure the well-being of students and community members. Your proposal to install a fence along the path is a practical measure to prevent accidental falls into the water. This will create a physical barrier…
Problem 2: We see a large piece of land at the edge of the neighborhood that is filled with trash. The community uses this space to throw away their garbage because there isn't an official place to get rid of it. The area brings a lot of unwanted animals and makes the neighborhood smell bad. We want to move the trash into a proper disposal area to prevent these problems. After we get of all the b…	1. Give potential thoughts and concerns of this situation though the perspective of [role].	Public health government official	As a public health official looking at this situation, here are some potential thoughts and concerns: Immediate Public Health Concerns: 1. Disease and Infection: -The accumulation of trash poses a significant risk for the spread of diseases, particularly those transmitted by rodents and insects, such as leptospirosis, hantavirus, and various gastrointestinal infections. - Sharp objects and hazard…	More in depth answers. Sections are split into 6 categories (e.g Immediate Concerns, Planning and Resources, Implementation, Long-term vision, Potential Challenges, Collaborations and Partners )
		Community Council Leader	As the leader of the community council looking at this situation, here are some potential thoughts and concerns: Immediate Concerns: 1. Health and Hygiene: 1. -The presence of trash poses a significant health risk to residents, including potential for disease and attracting pests and vermin. -The unpleasant smell affecting the overall living conditions and quality of life in the neighborhood. 2. …
		Leader of NGO	As the leader of a NGO looking at this situation, here are some potential thoughts and concerns: Initial Assessment: 1. Health and Safety Risks: -Immediate concern about the health risks posed by the trash, such as the potential for disease, injuries from sharp objects, and attracting vermin and pests. -The foul odor affecting the quality of life for residents. 2. Community Impact: -Recognizing t…
	2. Based on the opinions of a typical [role], list the positive and negatives a [role] would provide as feedback to this concerned community member	Public health government official	Positive Feedback from a Public Health Government Official 1. Improved Sanitation and Hygiene: -Removing the trash will significantly improve sanitation, reducing the spread of diseases and improving overall public health. -Eliminating waste will also reduce the prevalence of pests and unwanted animals, which are often vectors for diseases. 2. Enhanced Community Well-being: -A cleaner environment…
		Community Council Leader	Positive Feedback from a Community Council Leader 1. Community Improvement: -Cleaning up the trash will greatly enhance the aesthetic appeal of the neighborhood, making it a more pleasant place to live. -A community garden can serve as a central, positive gathering space that fosters community spirit and pride. 2. Health and Safety Benefits: -Removing the trash will eliminate a major source of pe…
		Leader of NGO	Positive Feedback from a Leader of an NGO 1. Community Empowerment and Engagement: -The initiative promotes community involvement, empowering residents to take ownership of their environment and work together towards a common goal. -It provides an excellent opportunity for community-building activities and fostering a sense of belonging among residents. 2. Environmental Impact: -Cleaning up the t…
	3. Provide a list of questions, concerns and advice that a [role] would likely ask because of this situation.	Public health government official	Questions from a Public Health Government Official 1. Current Conditions and Assessment: a. Can you provide more details on the current conditions of the land and the types of trash present? b. Have there been any health complaints or incidents related to this trash site? c. Are there any hazardous materials or toxic substances in the trash that need special handling? 2. Waste Disposal Plan: a. W…
		Community Council Leader	Questions from a Community Council Leader 1. Project Goals and Vision: a. What are the main objectives and desired outcomes of this initiative? b. How will this project benefit the community in the short and long term? 2. Community Engagement: a. How do you plan to involve the community in the cleanup and garden creation process? b. What strategies will you use to ensure broad participation and b…
		Leader of NGO	Questions from a Leader of an NGO 1. Project Planning and Vision: a. What are the specific goals and objectives of this project? b. How do you envision the community garden once it’s completed? 2. Community Involvement: a. How do you plan to engage the community in the cleanup and garden creation? b. What strategies will you use to ensure ongoing community participation and ownership? 3. Resource…
This is great work!
